# Supplementary material for: Enhancing Soybean Salt Tolerance with GSNO and Silicon: A Comprehensive Physiological, Biochemical, and Genetic Study
Source: Int J Mol Sci. 2025 Jan 13;26(2):609. doi: 10.3390/ijms26020609 (PMC11765656; doi:10.3390/ijms26020609)
Supplement: Supplementary file 1 [file ijms-26-00609-s001.zip]

Archive with 1 entries (1 files):
- ijms-3324030-supplementary.pdf
